# Supplementary material for: Comparison of the Unfolded Protein Response in Cellobiose Utilization of Recombinant Angel- and W303-1A-Derived Yeast Expressing β-Glucosidase
Source: Front Bioeng Biotechnol. 2022 Mar 31;10:837720. doi: 10.3389/fbioe.2022.837720 (PMC9008459; doi:10.3389/fbioe.2022.837720)
Supplement: Supplementary file 2 [file Table2.xlsx]

## Sheet: Fig.3a
Data of Figure 3		The growth, β-glucosidase and β-galactosidase activities of the recom- binant strains aerobically in 2% cellobiose.
Fig.3a	The growth curve
Time/h	KZ(BG-cwp2)	Error	KZ(BG)	Error	KZ(YEplac195)	Error	Time/h	WZ(BG-cwp2)	Error	WZ(BG)	Error	WZ(YEplac195)	Error
0	0.2	0.01	0.2	0.01	0.2	0.02	0	0.2	0.01	0.2	0.01	0.2	0.01
4	0.23	0.02	0.24	0.01	0.22	0.01	4	0.41	0.03	0.46	0.02	0.36	0.03
8	0.45	0.02	0.43	0.02	0.24	0.01	8	1.56	0.24	3.08	0.41	0.89	0.08
12	0.77	0.03	0.75	0.04	0.32	0.02	10	4.14	0.31	5.73	0.31	1.03	0.14
16	1.96	0.23	2.1	0.31	0.36	0.02	12	7.01	0.53	8.19	0.74	1.34	0.16
20	4.01	0.21	4.21	0.21	0.42	0.02	14	10.28	0.87	12.01	0.35	1.81	0.22
24	6.24	0.41	8.25	0.36	0.51	0.03	18	15.5	0.67	16.38	0.99	3.17	0.21
28	8.81	0.72	14.37	0.71	0.82	0.02	24	21.65	1.12	22.45	2.12	3.28	0.15
36	13.65	1.03	22.85	1.95	1.44	0.09	36	26.9	1.15	27.63	1.07	3.2	0.23
48	17	0.65	26.4	1.14	1.87	0.08	48	30.23	1.08	32.15	1.41	3.15	0.09
60	17.25	1.87	25.8	2.21	1.89	0.11	60	30.95	1.44	32.55	2.26	3.21	0.41
72	18.15	0.79	24.35	1.37	1.83	0.12	72	30.83	2.53	32.05	1.51	3.15	0.23

## Sheet: Fig.3b
Data of Figure 3
Fig.3b	Total β- glucosidase activity (U/mL/OD600), not detected for control strains KZ (YEplac195) and WZ(YEplac195)
Strain	18h	Error	24h	Error	36h	Error	48h	Error	72h	Error
KZ(BG-cwp2)	--	--	0.017	0.001	0.021	0.002	0.034	0.001	0.035	0.002
KZ(BG)	--	--	0.041	0.003	0.044	0.002	0.047	0.003	0.047	0.003
WZ(BG-cwp2)	0.081	0.006	0.127	0.009	0.13	0.007	0.145	0.018	0.147	0.008
WZ(BG)	0.17	0.009	0.27	0.018	0.302	0.028	0.323	0.021	0.323	0.021

## Sheet: Fig.3c
Data of Figure 3
Fig.3c	The percent of extracellular β-glucosidase activity (%)
Strain	18h	Error	24h	Error	36h	Error	48h	Error	72h	Error
KZ(BG-cwp2)	--	--	5.14	0.74	6.32	0.48	7.41	0.83	8	0.37
KZ(BG)	--	--	39.08	2.15	41.74	2.97	44.15	0.89	44.8	3.15
WZ(BG-cwp2)	3.55	0.21	3.55	0.63	3.66	0.56	3.86	0.68	4	0.53
WZ(BG)	47.4	1.18	49.82	2.11	44.3	5.07	40.49	3.99	39.42	2.03

## Sheet: Fig.3d
Data of Figure 3
Fig.3d	The β- galactosidase activity (U/mg protein)
Strain	18h	Error	24h	Error	36h	Error	48h	Error	72h	Error
KZ(BG-cwp2)	--	--	9.44	1.96	12.65	1.42	16.96	2.73	20.1	3.12
KZ(BG)	--	--	13.45	1.97	17.53	1.74	26.34	3.68	23.51	1.95
WZ(BG-cwp2)	87.29	3.87	137.13	5.02	146.88	6.15	141.53	7.24	134.39	3.63
WZ(BG)	114.25	8.12	161.05	8.94	152.94	6.52	144.18	4.05	141	6.04

## Sheet: Fig.3e
Data of Figure 3
Fig.3e	The ratio of β- galactosidase activity value of four strains to that of control strain KZ(YEplac195) and WZ(YEplac195)
Strain	18h	Error	24h	Error	36h	Error	48h	Error	72h	Error
KZ(BG-cwp2)	--	--	1.781	0.192	2.387	0.126	3.2	0.251	3.792	0.384
KZ(BG)	--	--	2.538	0.279	3.308	0.243	4.97	0.352	4.436	0.497
WZ(BG-cwp2)	4.156	0.323	6.53	0.513	6.994	0.336	6.739	0.517	6.399	0.325
WZ(BG)	5.44	0.614	7.669	0.387	7.283	0.524	6.866	0.796	6.714	0.617
