# Supplementary material for: Comparison of the Unfolded Protein Response in Cellobiose Utilization of Recombinant Angel- and W303-1A-Derived Yeast Expressing β-Glucosidase
Source: Front Bioeng Biotechnol. 2022 Mar 31;10:837720. doi: 10.3389/fbioe.2022.837720 (PMC9008459; doi:10.3389/fbioe.2022.837720)
Supplement: Supplementary file 3 [file Table3.xlsx]

## Sheet: Fig.4a
Date of Figure 4		The growth, sugar consumption, β-glucosidase, ethanol and acid production, and β- galactosidase activity of the recombinant strains anaerobically in 10 % cellobiose
Fig.4a	The growth curve
Time/h	KZ(BG-cwp2)	Error	KZ(BG)	Error	KZ(YEplac195)	Error	Time/h	WZ(BG-cwp2)	Error	WZ(BG)	Error	WZ(YEplac195)	Error
0	0.2	0.01	0.2	0.01	0.2	0.02	0	0.2	0.01	0.2	0.01	0.2	0.01
4	0.23	0.01	0.26	0.02	0.21	0.01	4	0.51	0.02	0.73	0.02	0.32	0.02
8	0.35	0.02	0.46	0.03	0.25	0.01	8	1.03	0.04	3.38	0.21	0.59	0.02
12	0.71	0.03	1.02	0.06	0.34	0.02	12	2.81	0.09	5.77	0.32	0.86	0.02
16	1.74	0.11	2.89	0.45	0.43	0.02	16	5.86	0.37	8.72	0.74	1.44	0.08
20	3.65	0.49	6.41	0.61	0.55	0.02	20	10.85	0.94	15.57	1.15	1.83	1.13
24	5.96	0.61	9.66	0.51	0.67	0.03	24	17.45	0.97	23.2	1.28	3.1	0.21
36	9.92	0.92	14.98	1.21	1.54	0.08	36	31	1.67	29.1	2.05	3.12	0.19
48	12.08	0.98	18.42	1.87	1.75	0.11	48	32.6	1.89	30.9	1.36	3.19	0.05
60	15.16	1.22	23.54	1.16	1.91	0.24	60	32.8	1.17	31.6	1.16	3.2	0.11
72	20.1	1.15	28.3	1.32	2.01	0.09	72	32.3	1.95	31.3	0.97	3.24	0.07
84	24.3	1.34	28.1	2.02	1.95	0.16
96	23.7	1.45	28.5	0.97	2	0.07

## Sheet: Fig.4b
Date of Figure 4
Fig.4b	Total β-glucosidase activity (U/mL/OD600)
Strain	24	Error	48	Error	60	Error	72	Error	84	Error
KZ(BG-cwp2)	0.051	0.005	0.06	0.004	0.066	0.004	0.069	0.005	0.075	0.007
KZ(BG)	0.097	0.005	0.101	0.009	0.107	0.007	0.114	0.008	0.123	0.006
WZ(BG-cwp2)	0.211	0.019	0.26	0.015	0.275	0.025	0.267	0.014	0.275	0.015
WZ(BG)	0.301	0.023	0.425	0.059	0.45	0.031	0.457	0.025	0.46	0.036

## Sheet: Fig.4c
Date of Figure 4
Fig.4c	Ethanol and acetic acid production
Ethanol									Acetic acid
Time/h	KZ(BG-cwp2)	Error	KZ(BG)	Error	WZ(BG-cwp2)	Error	WZ(BG)	Error	Time/h	KZ(BG-cwp2)	Error	KZ(BG)	Error	WZ(BG-cwp2)	Error	WZ(BG)	Error
0	0	0	0	0	0	0	0	0	0	0	0	0	0	0	0	0	0
12	0	0	0.38	0.02	1.15	0.06	2.78	0.11	12	0.145	0.008	0.17	0.009	0.17	0.007	0.215	0.009
24	1.02	0.06	6.47	0.41	13.27	0.78	28.87	1.67	24	0.195	0.007	0.218	0.008	0.33	0.012	0.379	0.015
36	4.55	0.34	14.63	0.86	37.05	2.31	42.44	1.98	36	0.195	0.007	0.235	0.011	0.427	0.021	0.515	0.021
48	6.85	0.51	21.97	1.24	43.32	2.24	44.45	2.41	48	0.197	0.006	0.255	0.009	0.54	0.019	0.581	0.032
60	12.84	0.72	28.24	1.53	45.9	2.36	45.7	2.53	60	0.245	0.011	0.29	0.012	0.631	0.031	0.651	0.029
72	24	1.53	39.94	2.11	45.98	2.31	45.91	1.96	72	0.295	0.012	0.345	0.013	0.575	0.028	0.6	0.024
84	26.55	1.26	44.41	2.16	43.5	2.47	43.4	2.61	84	0.415	0.008	0.46	0.021	0.515	0.027	0.53	0.019

## Sheet: Fig.4d
Date of Figure 4
Fig.4d	The β- galactosidase activity (U/mg protein)
Strain	18h	error	24h	error	48h	error	60h	error	72h	error
KZ(BG-cwp2)	15.04	1.76	16.9	1.71	19.55	0.87	21.8	1.21	21.05	2.31
KZ(BG)	23.56	2.24	25.6	0.97	28.27	2.34	32.98	3.56	34.92	1.97
WZ(BG-cwp2)	67.96	3.51	119.64	7.65	131.58	2.48	148.98	6.76	140.32	7.89
WZ(BG)	157.52	8.58	201.4	7.26	179.86	9.76	168.5	5.53	154.09	7.96

## Sheet: Fig.4e
Date of Figure 4
Fig.4e	The ratio of β- galactosidase activity value of four strains to that of control strain KZ(YEplac195) and WZ (YEplac195)
Strain	18h	error	24h	error	48h	error	60h	error	72h	error
KZ(BG-cwp2)	2.28	0.31	2.56	0.09	2.96	0.36	3.3	0.26	3.19	0.22
KZ(BG)	3.57	0.12	3.88	0.24	4.28	0.32	5	0.43	5.29	0.31
WZ(BG-cwp2)	2.94	0.31	5.18	0.19	5.7	0.49	6.45	0.24	6.07	0.42
WZ(BG)	6.82	0.26	8.72	0.42	7.79	0.82	7.29	0.38	6.67	0.37

## Sheet: Fig.4f
Date of Figure 4
Fig.4f	the cellobiose curve
Time/h	KZ(BG-cwp2)	Error	KZ(BG)	Error	WZ(BG-cwp2)	Error	WZ(BG)	Error
0	93.3149	0.9	93.3149	0.9	93.3149	0.9	93.3149	0.9
12	90.0549	1.12	86.4326	1.76	83.8978	1.27	25.7466	2.31
24	82.2613	3.16	62.7285	3.14	41.0916	4.13	0.982238	0.14
36	67.0738	2.83	33.1607	2.75	2.68213	0.84	0.731744	0.07
48	58.3014	3.14	21.5137	1.73	0.762323	0.31	0.628492	0.04
60	49.0238	2.37	12.4088	1.15	0.629185	0.15	0.569046	0.05
72	36.6599	1.92	5.2697	0.62	0	0	0	0
84	23.96	1.67	3.21	0.28
