# Supplementary material for: Comparison of the Unfolded Protein Response in Cellobiose Utilization of Recombinant Angel- and W303-1A-Derived Yeast Expressing β-Glucosidase
Source: Front Bioeng Biotechnol. 2022 Mar 31;10:837720. doi: 10.3389/fbioe.2022.837720 (PMC9008459; doi:10.3389/fbioe.2022.837720)
Supplement: Supplementary file 5 [file Table4.xlsx]

## Sheet: Fig.5C
Data of Figure 5C		Relative expression level of UPR target genes of strain WZ in YPD medium with different additives
		WZ-2 (WZ+tunicamycin,1 μg/mL)
	4h	Error	8h	Error
IRE1	0.69	0.13	1.13	0.23
INO1	49.18	1.36	41.64	1.89
ERO1	5.06	0.94	6.23	0.91
HLJ1	1.41	0.25	1.67	0.34
LHS1	7.36	0.91	17.39	2.83
MPD1	6.87	0.92	3.14	0.74
KAR2	18.6	1.42	7.73	1.93

## Sheet: Fig.5D
Data of Figure 5D		Relative expression level of UPR target genes of strain WZ in YPD medium with different additives
		WZ-3 (WZ+ethanol 8 %, v/v)
	4h	Error	8h	Error
IRE1	0.72	0.14	1.39	0.28
INO1	23.48	1.64	5.93	1.16
ERO1	0.91	0.15	2.39	0.31
HLJ1	2.04	0.24	1.47	0.62
LHS1	0.93	0.27	3.16	0.69
MPD1	1.72	0.41	1.56	0.42
KAR2	7.78	0.81	5.1	0.86

## Sheet: Fig.5E
Data of Figure 5E		Relative expression level of UPR target genes of strain WZ in YPD medium with different additives
		WZ-4 (WZ+acetic acid 0.3 %, v/v)
	4h	Error	8h	Error
IRE1	0.59	0.11	1.16	0.19
INO1	0.82	0.08	0.35	0.12
ERO1	0.61	0.11	1.33	0.24
HLJ1	1.04	0.22	1.27	0.12
LHS1	1.53	0.25	4.11	0.63
MPD1	1.79	0.27	1.08	0.16
KAR2	1.83	0.19	1.23	0.27

## Sheet: Fig.5F
Data of Figure 5F		Relative expression level of UPR target genes of strain WZ in YPD medium with different additives
		WZ-5 (WZ+ethanol 5 %+ acetic acid 0.1 %, v/v)
	4h	Error	8h	Error
IRE1	1.09	0.26	2.43	0.37
INO1	0.61	0.21	4.54	0.48
ERO1	0.85	0.14	2.83	0.22
HLJ1	1.34	0.24	3.05	0.31
LHS1	0.81	0.17	5.04	0.54
MPD1	0.96	0.15	1.71	0.16
KAR2	0.99	0.08	1.65	0.14

## Sheet: Fig.5G
Data of Figure 5G		Relative expression level of UPR target genes of strains WZ(BG-cwp2) in 10 % cellobiose
	24h	Error	36h	Error	48h	Error
IRE1	0.44	0.17	0.74	0.34	2.2	0.38
INO1	0.15	0.05	0.62	0.43	10.3	1.55
ERO1	2.33	0.31	2.4	0.31	6.63	0.76
HLJ1	0.62	0.22	1.04	0.38	5.17	0.89
LHS1	1.13	0.24	1.36	0.29	2.73	0.38
MPD1	1.66	0.16	1.89	0.21	5.24	0.46
KAR2	4.94	0.57	5.17	0.66	13.74	1.27

## Sheet: Fig.5H
Data of Figure 5H		Relative expression level of UPR target genes of strains WZ (BG) in 10 % cellobiose
	24h	Error	36h	Error	48h	Error
IRE1	0.58	0.15	1.4	0.31	2.45	0.45
INO1	0.65	0.07	10.7	0.93	9.92	1.57
ERO1	3.12	0.24	8.72	0.61	4.96	0.62
HLJ1	0.66	0.05	3.43	0.37	3.36	0.43
LHS1	1.93	0.24	2.6	0.28	3.86	0.58
MPD1	1.53	0.36	2.55	0.59	2.04	0.37
KAR2	7.21	1.21	13.09	1.94	4.38	0.73
