# Supplementary material for: Comparison of the Unfolded Protein Response in Cellobiose Utilization of Recombinant Angel- and W303-1A-Derived Yeast Expressing β-Glucosidase
Source: Front Bioeng Biotechnol. 2022 Mar 31;10:837720. doi: 10.3389/fbioe.2022.837720 (PMC9008459; doi:10.3389/fbioe.2022.837720)
Supplement: Supplementary file 6 [file Table1.xlsx]

## Sheet: Fig.2a
Data of Figure 2
	The growth and β-galactosidase activity of strain KZ and WZ in YPD medium with different additives
Fig.2a	The growth curve
Time/h	KZ-1	Error	KZ-2	Error	KZ-3	Error	KZ-4	Error	KZ-5	Error
0	1.91	0.1	1.91	0.09	1.91	0.11	1.91	0.08	1.91	0.1
2	5.47	0.31	4.8	0.32	3.36	0.18	2.91	0.25	3.91	0.21
4	6.1	0.46	5.55	0.48	4.43	0.43	3.23	0.36	4.71	0.44
8	6.64	0.41	6	0.64	6.06	0.62	3.28	0.31	5.56	0.51
16	7.06	0.68	6.49	0.69	6.47	0.73	3.68	0.41	6.26	0.43
24	7.36	0.62	6.62	0.73	6.66	0.43	3.95	0.45	6.1	0.39
Time/h	WZ-1	Error	WZ-2	Error	WZ-3	Error	WZ-4	Error	WZ-5	Error
0	2.05	0.08	2.05	0.1	2.05	0.11	2.05	0.09	2.05	0.05
2	6.37	0.29	5.5	0.23	3.81	0.22	3.15	0.16	4.15	0.23
4	8.06	0.41	6.9	0.32	4.31	0.21	3.64	0.21	4.8	0.24
8	9.72	0.36	8.04	0.34	5.28	0.23	3.74	0.19	5.84	0.31
16	10.32	0.37	8.32	0.42	5.5	0.31	3.64	0.22	5.64	0.14
24	10.5	0.33	8.7	0.31	5.3	0.41	4	0.34	5.42	0.25

## Sheet: Fig.2b
Data of Figure 2
Fig.2b	The ratio of maximum OD600 value to that of control KZ-1 or WZ-1
strain		Error		strain		Error
KZ-1	1	0.084		WZ-1	1	0.031
KZ-2	0.899	0.099		WZ-2	0.829	0.03
KZ-3	0.905	0.058		WZ-3	0.524	0.03
KZ-4	0.537	0.061		WZ-4	0.381	0.032
KZ-5	0.851	0.058		WZ-5	0.556	0.03

## Sheet: Fig.2c
Data of Figure 2
Fig.2c	The ratio of β- galactosidase activity to that of control KZ-1 or WZ-1.
strain	2h	Error	4h	Error	8h	Error	16h	Error
KZ-1	1	0.02	1	0.01	1	0.03	1	0.02
KZ-2	22.04	2.21	22.46	1.86	24.06	1.15	22.99	1.23
KZ-3	24.76	1.76	17.91	1.63	13.86	1.71	12.11	1.43
KZ-4	1.16	0.06	1.1	0.04	1.21	0.02	1.49	0.04
KZ-5	5.07	0.43	4.75	0.24	4.05	0.19	3.42	0.21
strain	2h	Error	4h	Error	8h	Error	16h	Error
WZ-1	1	0.03	1	0.02	1	0.02	1	0.01
WZ-2	12.2	1.55	15.28	1.63	18.91	1.87	30.77	2.13
WZ-3	11.14	1.46	12.49	0.57	13.71	1.48	19.8	0.51
WZ-4	1.99	0.06	1.56	0.05	1.46	0.03	2.15	0.11
WZ-5	1.99	0.11	2.06	0.09	2.13	0.13	2.57	0.14
